# Supplementary material for: Sourdough Fermentation Favorably Influences Selenium Biotransformation and the Biological Effects of Flatbread
Source: Nutrients. 2018 Dec 3;10(12):1898. doi: 10.3390/nu10121898 (PMC6316522; doi:10.3390/nu10121898)
Supplement: Supplementary file 1 [file nutrients-10-01898-s001.zip]

Archive with 5 entries (4 files):
- Di Nunzio et al. Supplementary Material/
- Di Nunzio et al. Supplementary Material/Figure Caption.docx
- Di Nunzio et al. Supplementary Material/Figure S1.tif
- Di Nunzio et al. Supplementary Material/Figure S2.tif
- Table S1.docx
